# Supplementary material for: CD200R1 Contributes to Successful Functional Reinnervation after a Sciatic Nerve Injury
Source: Cells. 2022 May 30;11(11):1786. doi: 10.3390/cells11111786 (PMC9179995; doi:10.3390/cells11111786)
Supplement: Supplementary file 1 [file cells-11-01786-s001.zip]

Archive with 1 entries (1 files):
- cells-1680502-supplementary.pdf
